# Supplementary material for: Effects of fragrance compounds on growth of the silkworm Bombyx mori
Source: PeerJ. 2021 Jun 16;9:e11620. doi: 10.7717/peerj.11620 (PMC8214392; doi:10.7717/peerj.11620)
Supplement: Supplemental Information 1 [file peerj-09-11620-s001.xlsx]

## Sheet: Sheet1
Data for Figure 1
Number of days from hatching to pupation
control	musk tibeten	nerolidol	musk xylene
27	32	30	24
26	29	30	25
28	30	32	26
29	31	29	23
26	33	28	24
27	32	30	24
27	30	30	25
28	32	30	24
28	31	31	25
28	32	29	25
30	34	30	26
28	35	31	23
27	29	30	23
27	33	29	23
27	30	30	24
27	31	30	24
26	31	30	24
27	32	29	25
28	32	31	25
27	31	30	25
	32
Data for Figure 2
	Control																					musk tibeten																						nerolidol
Day 0	0.67	0.73	0.75	0.76	0.85	0.69	0.83	0.81	0.76	0.82	0.91	0.82	0.86	0.75	0.71	0.68	0.76	0.8	0.79	0.78		0.22	0.26	0.27	0.24	0.29	0.18	0.25	0.26	0.23	0.16	0.29	0.21	0.25	0.27	0.24	0.21	0.18	0.22	0.23	0.16	0.27		0.36	0.42	0.26	0.3	0.28	0.26
Day 1	1.56	1.45	1.62	1.59	1.53	1.55	1.62	1.67	1.69	1.38	1.49	1.52	1.55	1.58	1.56	1.43	1.59	1.47	1.49	1.44		0.66	0.49	0.73	0.65	0.82	0.64	0.72	0.83	0.67	0.69	0.65	0.74	0.6	0.72	0.74	0.66	0.73	0.68	0.71	0.75	0.66		0.96	0.93	0.86	0.87	0.93	1.04
Day 2	2.52	2.37	2.46	2.26	2.38	2.5	2.24	2.36	2.6	2.18	2.33	2.37	2.49	2.42	2.47	2.35	2.27	2.36	2.46	2.51		0.95	1.07	0.88	0.96	0.75	0.94	1.12	1.13	0.96	1.17	0.93	1.01	1.14	1.02	1.25	1.06	1.32	1.24	1.26	1.15	1.14		1.73	1.82	1.69	1.82	1.84	1.73
Day 3	3.12	3.55	3.27	3.18	2.86	3.27	3.53	3.42	3.37	3.29	3.46	2.93	2.99	3.06	3.28	3.53	3.14	3.28	3.15	3.45		1.58	1.88	1.86	1.76	1.83	1.96	1.86	1.97	1.69	1.76	2.06	1.92	1.82	2.02	2.03	2.05	1.86	1.71	1.84	1.86	1.73		2.07	1.93	2.13	2.26	2.17	2.18
Day 4	3.69	3.55	3.79	3.82	3.86	3.57	3.61	3.58	3.62	3.74	3.78	3.85	3.83	3.92	3.44	3.62	3.77	3.9	3.83	3.86		2.03	2.21	2.15	2.07	2.36	2.07	2.1	2.26	2.13	2.14	2.21	2.05	2.06	2.04	2.03	2.07	2.19	1.96	2.01	2.14	2.1		2.56	2.37	2.43	2.31	2.33	2.28
Day 5	3.86	3.96	3.92	4.05	4.11	4.15	3.95	4.02	4.23	4.36	4.45	4.44	4.02	3.92	3.86	3.92	3.96	3.98	3.94	4.06		2.09	1.96	2.06	2.11	2.06	2.11	2.14	2.18	2.17	1.93	2.03	2.08	2.07	2.13	2.12	2.05	2.1	2.04	2.18	2.11	2.17		2.36	2.74	2.36	2.44	2.28	2.27
Day 6	4.02	4.03	3.96	3.97	3.86	3.89	4.51	4.46	4.47	4.53	4.09	4.2	4.32	4.26	4.16	4.19	4.08	4.06	4.33	4.17		1.98	2.03	2.16	2.17	2.05	2.19	1.93	2.16	2.17	2.15	2.13	2.14	2.22	2.08	2.19	2.16	2.16	2.18	2.05	2.2	2.13		2.41	2.64	2.38	2.42	2.27	2.2
Data for Figure 3
Wet weight of cocoon
control	musk tibeten	nerolidol	musk xylene
1.72	1.26	1.64	1.34
1.78	1.27	1.58	1.23
1.75	1.13	1.52	1.54
1.68	1.24	1.52	1.26
1.83	1.36	1.49	1.08
1.86	1.52	1.62	1.36
1.94	1.46	1.68	1.2
1.62	1.07	1.57	1.27
1.73	1.16	1.55	1.32
1.7	1.24	1.62	1.51
1.68	1.28	1.63	1.16
1.82	1.33	1.49	1.49
1.74	1.42	1.26	1.61
1.7	1.64	1.7	1.56
1.79	1.53	1.66	1.42
1.66	1.38	1.39	1.34
1.85	1.24	1.44	1.37
1.76	1.33	1.5	1.29
1.77	1.36	1.43	1.55
1.75	1.27	1.37	1.33
	1.32
Data for Figure 4
Hemolymph JH titers
control	musk tibeten	nerolidol	musk xylene
0.62	0.87	0.54	0.27
0.47	0.9	0.69	0.38
0.71	0.83	0.57	0.41
0.45	0.69	0.66	0.16
0.53	0.75	0.74	0.22
0.56	0.84	0.64	0.34
0.49	0.96	0.52	0.25
0.72	1.02	0.43	0.19
0.46	0.68	0.63	0.42
0.45	0.82	0.39	0.33
0.66	0.77	0.66	0.31
0.52	0.61	0.57	0.24
	0.94	0.51	0.18
	1.05		0.22
	0.73
Data for Figure 5
Hemolymph 20-E titers
control	musk tibeten	nerolidol	musk xylene
239	89	242	372
251	92	263	356
243	125	245	362
237	117	237	369
265	103	255	384
246	96	270	357
238	93	267	372
243	115	258	356
254	122	245	368
263	86	233	389
230	112	272	354
237	96	251	363
266	97	260	370
258	108	247	359
249	110	244	361
242	95	267	369
253	123	255	373
228	88	239
		238
[truncated: 34 more columns]
